# Supplementary material for: Pedot:PSS/Graphene Oxide (GO) Ternary Nanocomposites for Electrochemical Applications
Source: Molecules. 2023 Mar 26;28(7):2963. doi: 10.3390/molecules28072963 (PMC10096295; doi:10.3390/molecules28072963)
Supplement: Supplementary file 1 [file molecules-28-02963-s001.zip]

Archive with 1 entries (1 files):
- molecules-2254356-supplementary.pdf
